# Supplementary material for: Bias in Gene-by-Environment Interaction Effects with Sum Scores; An Application to Well-being Phenotypes
Source: Behav Genet. 2023 Mar 1;53(4):359–73. doi: 10.1007/s10519-023-10137-y (PMC10275801; doi:10.1007/s10519-023-10137-y)
Supplement: Supplementary file 1 — Supplementary Material 1 [file 10519_2023_10137_MOESM1_ESM.xlsx]

## Sheet: Table S1
Table S1. Fit statistics of Graded Response Model (GRM) and Generalized Partial Credit Model (GPCM)
Scale	Model	M2	df	p	RMSEA	LB RMSEA	UB RMSEA	SRMSR	TLI	CFI
SHS	GRM	206.734	2	0	0.138676	0.12304	0.154959	0.0384423	0.946753	0.982251
	GPCM	232.611	2	0	0.147179	0.131525	0.16344	0.0657863	0.939969	0.97999
SWLS	GRM	330.401	5	0	0.0761771	0.069322	0.0832563	0.0314033	0.984085	0.992043
	GPCM	326.075	5	0	0.075669	0.0688144	0.0827493	0.0627203	0.984302	0.992151
Social support	GRM	1448.32	20	0	0.0959202	0.0917588	0.100135	0.0583516	0.966727	0.976234
	GPCM	1600.34	20	0	0.100896	0.0967341	0.105108	0.121319	0.963188	0.973706
Note. SHS = Subjective Happiness Scale, SWLS = Satisfaction with life Scale.

## Sheet: Table S2
Table S5. Results full bivariate moderator model (OpenMx).
	SWL-Social support (M)										SH-Social support (M)
	Full model	Estimate	SE								Full model	Estimate	SE
	β1age M	-0.083128	0.0143046								β1age M	-0.125493	0.0241534
	β2age SWL	-0.0931699	0.0152597								β2age SWL	-0.0980138	0.0275438
	β3sex M	0.0206942	0.0147826								β3sex M	0.0592743	0.0240625
	β4sex SWL	-0.0384184	0.0155667								β4sex SWL	-0.0414897	0.0269656
	a11	0.540155	0.0204737								a11	0.51555	0.0355952
	e11	0.797118	0.013122								e11	0.822152	0.0216912
	a22	0.346639	0.026991								a22	0.495606	0.044358
	e22	0.72382	0.0122322								e22	0.777649	0.0237458
	βa2	-0.0364462	0.0404626								βa2	-0.0467911	0.0484164
	βe2	-0.173969	0.0190954								βe2	-0.0782414	0.0320127
	a21	0.4822	0.0270821								a21	0.378047	0.0538001
	e21	0.395106	0.0213327								e21	0.230908	0.0399297
	βa1	0.0673831	0.0255959		Parameter labels refer to path model above (taken from umx manual, p. 135, see https://cran.r-project.org/web/packages/umx/umx.pdf)						βa1	0.0347742	0.0452295
	βe1	0.00895623	0.0178805								βe1	0.0163863	0.028872
	N is smaller!
	Final model										Final model
	β1age M	-0.0830043	0.0143061								β1age M	-0.126415	0.0241632
	β2age SWL	-0.0920461	0.0151893								β2age SWL	-0.0874535	0.0267064
	β3sex M	0.0206963	0.0147849								β3sex M	0.0605865	0.0240595
	β4sex SWL	-0.0387615	0.015534								β4sex SWL	-0.0408992	0.0265447
	a11	0.541377	0.0203313								a11	0.515094	0.0356603
	e11	0.796294	0.0130421								e11	0.822423	0.0217209
	a22	0.336659	0.0260049								a22	0.489732	0.0446359
	e22	0.726341	0.0118126								e22	0.781385	0.0236768
	βe2	-0.187748	0.0129385								βe2	-0.103487	0.0227888
	a21	0.478573	0.026942								a21	0.359086	0.0535025
	e21	0.393816	0.0213677								e21	0.190089	0.0350845
	βa1	0.0759347	0.0135949
	Fit statistics										Fit statistics
	Model	df	Chi2	AIC	ΔChi2	p-value	LR test				Model	df	Chi2	AIC	ΔChi2	p-value	LR test
1	Full	10221	26174.3	26202.3						1	Full	3727	10147.8	10175.8
2	Drop βa1 + βe1	10223	26207	26231	32.724	7.84e-08	2 vs. 1			2	Drop βa1 + βe1	3729	10152.9	10176.9	5.1441	0.0763787	2 vs. 1
3	Drop βe1	10222	26174.6	26200.6	0.252592	0.615256	3 vs. 1			3	Drop βa2 (Final)	3730	10153.7	10175.7	0.755398	0.384773	3 vs. 2
4	Drop βa2 (Final)	10223	26175.7	26199.7	1.14991	0.283568	4 vs. 3
Note. SWL = satisfaction with Life, SH = subjective happiness, LR = likelihood ratio.

## Sheet: Table S3
Table S3. Posterior point estimates, standard deviations, 95% HPD intervals, and DIC values for univariate variance decomposition models.
	SWL					SHS					Social support
	Sum		Item			Sum		Item
Parameter	PPE (SD)	95% HPD	PPE (SD)	95% HPD		PPE (SD)	95% HPD	PPE (SD)	95% HPD		PPE (SD)	95% HPD	PPE (SD)	95% HPD
βsex	-.03 (.01)	[-.05 - -.01]	-.09 (.03)	[-.15 - -.03]		-.05 (.01)	[-.08 - -.02]	-.16 (.04)	[-.24 - -.07]		.01 (.01)	[-.02 - .03]	.06 (.03)	[-.00 - .13]
βage	-.04 (.01)	[-.06 - -.02]	-.10 (.03)	[-.16 - -.04]		-.03 (.02)	[-.06 - -.00]	-.10 (.05)	[-.19 - -.01]		-.08 (.01)	[-.10 - -.06]	-.17 (.03)	[-.24 - -.10]
σ2A	.37 (.02)	[.33 - .41]	3.29 (.19)	[2.92 - 3.68]		.39 (.03)	[.33 - .44]	3.48 (.32)	[2.86 - 4.10]		.34 (.02)	[.29 - .38]	2.59 (.22)	[2.16 - 3.01]
σ2E	.63 (.02)	[.60 - .66]	4.68 (.21)	[4.27 - 5.10]		.61 (.02)	[.56 - .66]	4.53 (.34)	[3.88 - 5.19]		.66 (.02)	[.62 - .71]	3.41 (.23)	[2.97 - 3.85]
h2	.37 (.02)	[.34 - .40]	.41 (.02)	[.38 - .45]		.39 (.02)	[.34 - .43]	.43 (.03)	[.38 - .49]		.34 (.02)	[.29 - .38]	.43 (.03)	[.38 - .48]
DIC	110802		176313			55425.5		74654.4			83358.7		114026
Note. SWL = Satisfaction with life, SHS = Happiness, h2 = heritability, PPE = point posterior estimate, HPD = highest posterior density, SD = standard deviation, DIC = the deviance information criterion.

## Sheet: Table S4
Table S2. Twin correlations and cross-twin cross-trait correlations and 95% HPD intervals.
			SWL								SH
			Sum		Item						Sum		Item
Twin 1		Twin 2	PPE	95% HPD	PPE	95% HPD		Twin 1		Twin 2	PPE	95% HPD	PPE	95% HPD
MZ								MZ
SWL	SS		0.5	.47 - .53	0.58	.55 - .61		SH	SS		0.35	.30 - .39	0.41	.35 - .46
SS		SS	0.35	.31 - .38	0.44	.39 - .49		SS		SS	0.32	.27 - .38	0.38	.30 - .47
SWL		SWL	0.36	.32 - .40	0.4	.36 - .45		SH		SH	0.38	.32 - .43	0.41	.33 - .48
SWL		SS	0.24	.21 - .27	0.3	.26 - .35		SH		SS	0.18	.14 - .23	0.24	.17 - .30
DZ								DZ
SWL	SS		0.51	.49 - .53	0.59	.56 - .61		SH	SS		0.32	.27 - .36	0.39	.33 - .45
SS		SS	0.23	.18 - .27	0.23	.18 - .29		SS		SS	0.26	.20 - .32	0.24	.16 - .32
SWL		SWL	0.2	.16 - .23	0.17	.13 - .22		SH		SH	0.26	.20 - .32	0.25	.17 - .33
SWL		SS	0.13	.10 - .17	0.15	.10 - .20		SH		SS	0.12	.08 - .17	0.15	.08 - .22
Note. SH = Subjective happiness, SWL = Satisfaction with life, SS = Social support, PPE = point posterior estimate, HPD = highest posterior density

## Sheet: Table S5
Table S4. Posterior point estimates, standard deviations, 95% HPD intervals, and DIC values for bivariate variance decomposition models with social support.
	SWL					SHS
	Sum		Item			Sum		Item
Parameter	PPE (SD)	95% HPD	PPE (SD)	95% HPD		PPE (SD)	95% HPD	PPE (SD)	95% HPD
Atrait	.10 (.01)	[.08 - .13]	1.01 (.16)	[.72 - 1.33]		.20 (.03)	[.15 - .26]	1.35 (.33)	[.77 - 2.08]
Amoderator	.11 (.01)	[.08 - .13]	.49 (.15)	[.20 - .76]		.15 (.03)	[.10 - .21]	.84 (.29)	[.32 - 1.38]
Acovariance	.25 (.02)	[.21 - .28]	2.15 (.15)	[1.85 – 2.44]		.18 (.02)	[.14 - .22]	1.66 (.23)	[1.21 - 2.10]
Etrait	.39 (.02)	[.36 - .42]	3.02 (.20)	[2.64 – 3.41]		.47 (.03)	[.41 - .52]	3.05 (.37)	[2.32 - 3.78]
Emoderator	.39 (.02)	[.36 - .42]	1.46 (.18)	[1.11 – 1.80]		.53 (.03)	[.46 - .58]	2.90 (.40)	[2.12 - 3.69]
Ecovariance	.26 (.02)	[.23 - .29]	1.94 (.14)	[1.68 – 2.21]		.15 (.02)	[.11- .19]	1.04 (.19)	[.66 - 1.43]
h2trait	.35 (.02)	[.31 - .38]	.39 (.02)	[.35 - .43]		.38 (.03)	[.33 - .43]	.43 (.04)	[.35 - .49]
h2moderator	.35 (.02)	[.32 - .39]	.44 (.02)	[.39 - .48]		.33 (.03)	[.28 - .39]	.39 (.04)	[.31 - .47]
h2covariance	.48 (.03)	[.43 - .54]	.53 (.03)	[.47 - .58]		.54 (.05)	[.43 - .64]	.61 (.07)	[.48 - .74]
rA	.70 (.03)	[.65 - .75]	.74 (.03)	[.69 - .79]		.50 (.05)	[.41 - .60]	.60 (.07)	[.47 - .73]
rE	.40 (.02)	[.37 - .44]	.47 (.02)	[.43 - .52]		.24 (.03)	[.18 - .29]	.26 (.05)	[.17 - .35]
rP	.51 (.01)	[.49 - .52]	.58 (.01)	[.56 - .60]		.33 (.02)	[.30 - .36]	.40 (.02)	[.36 - .44]
DIC	134540		195907			60163.7		73979.6
Note. SWL = Satisfaction with life, SHS = Happiness, h2 = heritability, PPE = point posterior estimate, HPD = highest posterior density, SD = standard deviation, DIC = the deviance information criterion. In all models, gender and age are regressed out from the phenotype, but regression coefficients are not shown for brevity.
